# Supplementary material for: Synthesis and Application Studies of DOPO-Based Organophosphorous Derivatives to Modify the Thermal Behavior of Polybenzoxazine
Source: Polymers (Basel). 2022 Feb 3;14(3):606. doi: 10.3390/polym14030606 (PMC8840307; doi:10.3390/polym14030606)
Supplement: Supplementary file 1 [file polymers-14-00606-s001.zip]

Archive with 1 entries (1 files):
- polymers-1491539-supplementary.pdf
